# Supplementary material for: A Cationic Amphiphilic AIE Polymer for Mitochondrial Targeting and Imaging
Source: Pharmaceutics. 2022 Dec 28;15(1):103. doi: 10.3390/pharmaceutics15010103 (PMC9866158; doi:10.3390/pharmaceutics15010103)
Supplement: Supplementary file 1 [file pharmaceutics-15-00103-s001.zip]

Archive with 1 entries (1 files):
- pharmaceutics-1972873-supplementary.pdf
